# Supplementary material for: Evaluation of Lycium chinense Germplasms in China Based on Fruit Quality Traits
Source: Plants (Basel). 2026 May 15;15(10):1506. doi: 10.3390/plants15101506 (PMC13211219; doi:10.3390/plants15101506)
Supplement: Supplementary file 1 [file plants-15-01506-s001.zip]

Archive with 1 entries (1 files):
- plants-4292438-supplementary.pdf
